# Supplementary material for: Osmolytes vs. Anabolic Reserves: Contrasting Gonadal Metabolomes in Two Sympatric Mediterranean Sea Urchins
Source: Metabolites. 2025 Dec 10;15(12):787. doi: 10.3390/metabo15120787 (PMC12735097; doi:10.3390/metabo15120787)
Supplement: Supplementary file 1 [file metabolites-15-00787-s001.zip]

Archive with 1 entries (1 files):
- metabolites-3993758-supplementary.pdf
